# Supplementary material for: “If we lose it, we are worried”: Individual and provider level perceptions towards weight change among people living with HIV who undergo TB screening in routine health care settings in Gauteng Province, South Africa
Source: PLoS One. 2025 Sep 22;20(9):e0331904. doi: 10.1371/journal.pone.0331904 (PMC12453174; doi:10.1371/journal.pone.0331904)
Supplement: S4 File — (ZIP) [file pone.0331904.s004.zip]

Archive with 8 entries (7 files):
- S4 Transcripts_final/
- S4 Transcripts_final/FGD 1.docx
- S4 Transcripts_final/FGD 2.docx
- S4 Transcripts_final/FGD 3.docx
- S4 Transcripts_final/FGD 4.docx
- S4 Transcripts_final/FGD 5.docx
- S4 Transcripts_final/FGD 6.docx
- S4 Transcripts_final/FGD 7.docx
